# Supplementary material for: DNA Methylation Landscape of ReNcell Common Neural Progenitor Cell Lines Reveals Distinct Lineage Bias
Source: Biology (Basel). 2026 Jan 26;15(3):231. doi: 10.3390/biology15030231 (PMC12897062; doi:10.3390/biology15030231)
Supplement: Supplementary file 1 [file biology-15-00231-s001.zip]

Archive with 3 entries (3 files):
- Figure S1.jpg
- Supplementary S2.png
- Table S1.xlsx
