# Supplementary material for: DNA Methylation Landscape of ReNcell Common Neural Progenitor Cell Lines Reveals Distinct Lineage Bias
Source: Biology (Basel). 2026 Jan 26;15(3):231. doi: 10.3390/biology15030231 (PMC12897062; doi:10.3390/biology15030231)
Supplement: Supplementary file 1 [file biology-15-00231-s001.zip › Table S1.xlsx]

## Sheet: Supplementary table S1
PC 1
PC1	PC2	PC3	PC4	PC5	PC6	PC7	PC8	PC9	PC10	PC11	CpG Sites	Chromosome	UCSC Gene Name	Gencode Name
0.00287083	-2.28486e-05	5.72375e-05	-6.70586e-05	-0.00019714	-0.000224645	-0.000293124	-0.000155108	0.000238922	-0.000152146	-2.15782e-05	cg23518037	chr15	NA	RP11-17L5.4
0.00286959	0.000112162	9.44157e-05	-0.000332707	7.05733e-05	-6.90948e-05	-0.000140788	-1.83404e-05	0.000119802	1.4608e-05	3.57953e-05	cg05198244	chr21	NA	NA
0.00286917	-0.000140008	0.000165438	-0.000269673	-8.76772e-06	-1.49029e-05	0.000226607	1.612e-05	0.000114571	9.49369e-05	-7.97753e-06	cg08904058	chr15	FAM189A1	FAM189A1
0.00286719	-3.99472e-05	-0.000355708	-0.000207339	0.00011977	-7.50438e-06	8.49726e-05	-0.000138459	-0.000158815	0.000199703	1.19263e-05	cg20678043	chr1	SLC6A17	SLC6A17
0.0028655	0.000198467	-1.30578e-05	-0.000286762	-2.57056e-05	-7.45901e-05	-3.40016e-05	1.34401e-05	0.00023602	-0.000458413	1.28305e-05	cg01526177	chr4	NA	NA
0.00286385	-0.000100276	0.000287155	-0.000271168	0.00020339	0.000198506	-3.94293e-05	0.000104248	0.000336684	-0.00022421	2.34239e-05	cg09858951	chr10	NA	NA
-0.00286336	-0.000100127	0.000152633	-0.000268478	0.00016457	0.000358425	9.72487e-05	-0.000165917	-0.000437185	0.000170817	-5.08082e-05	cg13326840	chrX	POLA1	POLA1
0.00286335	6.94661e-05	-0.000426839	-6.17033e-05	0.000174704	0.000123735	0.000258644	-0.000301855	-5.29243e-05	-1.7487e-05	-3.43494e-05	cg02484352	chr5	PDLIM4	P4HA2
0.00286326	0.000105955	-8.32964e-05	-0.000387092	-0.000160384	0.000235286	-0.000269445	-0.000110145	-0.000111974	-0.000362312	1.02154e-05	cg17560832	chr10	NA	RP11-442O18.1
0.00286257	2.91131e-05	-0.000124408	4.61236e-05	-2.32378e-05	0.000200026	0.000176239	-0.000719654	-4.71568e-05	-0.00040751	-5.18396e-05	cg27090988	chr3	BRPF1	BRPF1
0.00286208	-0.000149404	-2.72277e-05	-0.000325486	-0.000218942	-0.000287087	0.000398305	0.000111707	0.000240275	-3.14313e-05	-1.519e-05	cg13810457	chr14	TC2N	TC2N
-0.00286175	0.000133269	0.000315766	6.40992e-05	-0.000141584	-1.17418e-05	0.000121967	0.00058267	-0.000166757	0.000240042	-3.53634e-06	cg02326301	chr1	NA	NA
0.00286155	0.000232351	-0.000195083	-0.000195738	0.000240688	-1.75813e-05	0.000403368	-3.40323e-05	0.000124097	-0.00027963	-4.63527e-05	cg01519695	chr12	NA	NA
0.00286132	0.000126651	0.000183859	-0.0003334	-0.000135954	0.000148044	-0.00021583	-0.000132138	0.000552042	3.64295e-05	-4.6513e-05	cg07210454	chr11	KCNQ1	KCNQ1
0.00286099	-9.11428e-05	0.000147043	-0.000283287	-0.000311493	-0.000268751	1.10253e-05	-0.000187771	-0.000554794	1.32442e-05	1.09037e-05	cg25637966	chr11	TMPRSS4	RP11-652L8.2;TMPRSS4
0.00286077	-0.000152807	0.000132149	-0.00021541	0.00037501	-0.000298902	-0.000343805	0.000266805	-0.000144888	-0.000173049	-6.27555e-05	cg01940810	chr12	IFNG	NA
0.00286058	-0.000223944	7.71821e-05	0.000232007	-0.000217967	-1.93766e-05	-6.35e-05	-0.000503565	-0.000140052	-0.000382928	-5.16962e-05	cg14905320	chr4	FRAS1	FRAS1
-0.0028601	-0.000299479	-2.67405e-07	0.00017762	0.000112158	-6.96775e-05	0.000272744	-0.000227039	-0.000213087	0.000424511	1.29507e-05	cg25098478	chr1	SLC9A1	SLC9A1
0.00285992	-0.000285518	-0.00026009	-0.000168121	3.46161e-05	2.80545e-06	-0.000199703	-4.27654e-05	0.000344333	-0.000297646	4.45979e-05	cg06121192	chr1	NA	NA
0.00285988	0.000108988	-7.09016e-05	0.000409403	0.000191138	-1.13832e-05	-5.53801e-05	1.61562e-06	-0.000304507	-0.000664978	3.40373e-05	cg08105471	chr3	CNTN3	NA
PC 2
PC1	PC2	PC3	PC4	PC5	PC6	PC7	PC8	PC9	PC10	PC11	CpG Sites	Chromosome	UCSC Gene Name	Gencode Name
5.31208e-05	-0.00365594	6.55341e-05	-0.00031113	0.000117737	2.04374e-06	0.000432302	0.000113939	0.000305761	-9.19673e-05	-4.43099e-05	cg24126941	chr14	NA	FOXA1
0.000109278	0.00365269	2.67467e-06	-0.000137261	-0.000508653	-0.00021058	7.8632e-05	5.67151e-05	-0.000135642	0.000319158	-0.000141768	cg24058669	chr1	NA	NA
5.05425e-06	-0.00365162	-6.76714e-05	-0.000148579	0.000545465	5.98338e-05	-0.000256675	-0.000163062	0.000366427	-8.04232e-05	-4.45232e-05	cg19005438	chr15	FOXB1	FOXB1;FOXB1
-6.41227e-05	-0.00364878	4.00931e-06	0.000184441	0.000400645	5.09661e-05	0.000349602	0.000146698	0.000427114	-0.000530473	-6.07036e-06	cg13343818	chr2	DLX1	DLX1
2.98139e-05	-0.00364842	-0.000133608	0.000170187	-0.000181809	-0.000239072	-0.000266656	-0.000556578	-0.000458769	-0.000323207	-0.000170059	cg27079726	chr22	PKDREJ	PKDREJ
-0.000107024	0.00364547	0.000478151	-7.68656e-05	-0.000347949	3.609e-05	0.000241506	0.00011735	8.45894e-06	0.000282915	-6.24748e-05	cg17515145	chr1	NTNG1	NTNG1
-9.60011e-05	-0.00364463	-7.00415e-05	0.00034944	0.000235055	5.01336e-05	-0.000653362	-0.000180118	-0.000297856	-0.00014019	-1.042e-05	cg07841173	chr3	GATA2	GATA2;RP11-475N22.4
0.000137196	0.00364438	-0.000297385	-0.00043245	-0.000312501	0.000132072	-0.000178981	4.44947e-05	-0.000108952	0.000105774	6.05943e-05	cg17428085	chr1	NA	NA
7.12887e-06	-0.00364295	-2.1276e-06	-0.000312706	0.000579451	-0.000154448	-0.000224285	-0.000258428	0.000467063	0.000119713	-2.71647e-05	cg01830023	chr5	NA	CTC-203F4.1
-0.000172144	-0.00364283	-1.8264e-05	0.000226493	0.000211942	-0.00033497	0.000480464	0.0004629	-0.0002213	-9.85245e-05	1.98511e-05	cg21577836	chr1	TNR	TNR
-0.000133132	0.00364189	8.14026e-05	9.09396e-05	-0.000470511	-0.000284129	0.00016862	-0.000178206	0.000105282	0.000803281	2.99471e-05	cg11909574	chr11	NA	NA
-0.000141017	-0.0036414	0.000155538	-0.000114917	0.000630658	0.000150603	-0.000410718	0.000252598	-5.80933e-05	-2.03369e-05	1.06696e-06	cg02037307	chr5	PITX1	PITX1
-1.08778e-05	0.00364037	-9.4973e-05	0.000248424	-0.000535425	-8.64992e-05	0.00050545	-0.000132031	-0.000578576	5.62771e-05	-0.000115705	cg24564503	chr20	BLCAP	NNAT;BLCAP
0.000184826	-0.00364015	-0.000216336	-0.000316767	0.000431189	-0.000125813	-0.000360976	0.000223442	0.000175026	-0.000238659	1.23702e-06	cg10541169	chrX	NA	NA
-5.84513e-05	-0.00363922	0.000158021	0.000221753	0.000705325	-3.07303e-05	-0.000170573	-8.54129e-05	9.23952e-05	-0.000581173	-6.42734e-05	cg00822840	chr2	DLX1	DLX1
-0.000236552	-0.00363809	0.000133947	-0.000145332	0.000420056	5.32415e-06	0.000187164	-0.000406966	-4.15142e-05	-0.000581469	1.4789e-05	cg01141339	chr5	NA	RP11-60A8.1
1.52623e-06	0.00363771	0.000218161	0.000428475	-0.000492234	0.000314543	0.000164295	9.75684e-05	-0.000232797	0.000525182	8.96805e-05	cg05036314	chr10	NA	NA
5.95586e-05	-0.00363765	-0.000115911	0.000184651	0.000760375	6.22459e-05	-0.000317483	-0.000332354	0.000104854	-0.000242183	-2.4616e-05	cg23064601	chr5	PITX1	NA
-0.000159617	-0.00363763	0.000191704	0.000192362	0.000500851	7.56731e-05	-0.00029932	-0.000411419	-0.000522249	-0.00011858	-5.15977e-05	cg08533745	chr12	PTHLH	PTHLH
0.000198696	-0.00363698	-0.000152471	0.000344056	0.00033368	-0.000181982	-0.000308304	-0.000402878	-0.000351606	0.000331217	5.00122e-05	cg25941299	chr7	NA	FOXP2
PC 3
PC1	PC2	PC3	PC4	PC5	PC6	PC7	PC8	PC9	PC10	PC11	CpG Sites	Chromosome	UCSC Gene Name	Gencode Name
6.91345e-06	5.44555e-05	-0.00544714	0.000142544	-0.000300421	-8.33576e-05	-0.000408183	0.000904147	7.80895e-06	-0.000759841	0.000635269	cg13223858	chr22	TBC1D22A	NA
-0.000308897	0.000122945	-0.00544297	0.000298856	-0.000104182	0.000182436	0.000131092	0.000534397	-0.000291629	-0.000391936	-0.00034997	cg26934881	chr6	TIAM2	NA
-7.96189e-05	0.000151103	-0.0054376	-0.000281791	-8.74935e-05	-0.000271757	0.000105483	-3.94206e-05	-0.000190006	0.00140993	-0.000253936	cg22412150	chr7	DNAJB6	DNAJB6
0.000272029	0.000151315	0.0054295	-0.000512517	0.000215172	0.000128844	0.000593792	-0.000346982	0.000282459	-2.089e-05	-7.49438e-05	cg23104951	chr6	DAAM2	NA
0.00014015	0.000142214	0.00541345	0.000877635	-0.000503413	8.40276e-05	-2.25404e-05	-1.84042e-05	0.00016325	2.51375e-05	2.86821e-05	cg06473276	chr6	KIF6	KIF6
-0.000111896	-6.74687e-05	-0.00540461	-0.000659855	-0.000815038	-0.000408903	-0.000480778	0.000128256	3.60484e-07	-0.000308729	0.000107654	cg12268263	chr8	TSNARE1	NA
-3.13246e-05	3.70585e-05	-0.00540321	0.000823876	0.0001156	0.000337252	-3.36808e-05	0.00100255	0.000160705	2.40093e-05	-4.13272e-05	cg26578910	chr19	PRKD2	NA
2.79991e-05	-0.000270683	0.00540008	-0.000376829	-0.000140977	0.000628761	-0.000549008	-0.00109617	-0.000221037	-1.32003e-05	8.23647e-05	cg05783290	chr7	GIMAP2	GIMAP2
-0.000273793	0.000329243	-0.00539496	0.000513759	-0.000518104	-0.000299467	-0.000615579	0.000327678	-3.16383e-05	0.000267615	0.000212717	cg02910299	chr17	RPTOR;RPTOR	RPTOR
-0.000440585	-0.000213005	-0.00539164	0.000422052	-0.000209662	-0.000359628	-0.000440087	-0.00031433	0.000315271	0.000170596	6.99906e-05	cg06185850	chr1	ADAMTSL4	RP11-54A4.2;ADAMTSL4
-0.00046049	0.000254004	-0.00538022	0.000441795	-3.84781e-06	6.01303e-05	-8.4852e-05	0.000480402	0.000564668	0.000428113	0.000118663	cg21248060	chr7	C7orf50	C7orf50
-0.000444725	8.70136e-05	-0.00537795	0.000394325	-0.000603764	-0.000211238	-0.000667868	0.000280813	-0.000232409	0.00016049	5.92994e-06	cg21150921	chr18	KIAA0427	CTIF
-0.000412153	1.49907e-06	-0.00537324	0.000233154	-0.000824441	-0.00068051	-3.23674e-05	0.000231723	0.000377263	0.000224175	-0.000144648	cg09286493	chr11	ODZ4	NA
-0.000489	0.000353894	-0.00537296	-0.000212506	0.000250157	0.000146091	0.00015241	-0.000306449	0.000425142	0.000541212	0.00014265	cg20338276	chr17	GGA3	GGA3;GGA3
0.000311182	0.000523813	-0.00537243	2.25015e-06	-0.000331392	0.000499752	5.73435e-05	-0.000609441	-0.000564916	-0.000158917	7.17717e-05	cg16396866	chr5	MCTP1	NA
0.000380061	0.000115714	-0.00537199	-0.000770429	-3.77303e-05	0.00066967	-0.000371507	0.000215962	0.000265396	2.16034e-05	0.000670463	cg19463982	chr17	EPN3	EPN3
-0.000256118	0.000448099	-0.00536844	1.22802e-05	-0.000129229	-0.000260202	-0.000993843	0.000236214	0.000888755	-0.000307801	-0.000247227	cg12189382	chr17	BAIAP2	NA
-0.000373101	-0.00016761	-0.00535991	-0.000656571	-0.000727018	0.000482081	-5.92982e-05	0.000464716	0.00012491	0.0004591	-0.000249125	cg00071408	chr8	RHOBTB2	RP11-875O11.1
7.91873e-05	9.15461e-05	-0.00535674	0.000845794	-0.000206217	-0.000421875	-0.000734926	-0.000348383	0.000199727	0.00136453	0.000222412	cg21819129	chr8	DLGAP2	NA
0.00052356	1.45251e-06	0.00535437	2.70836e-06	-0.000253109	0.000528148	0.000930585	-0.000195247	0.000283022	0.000363038	-8.8641e-05	cg26635214	chr16	HSD3B7	HSD3B7
PC 4
PC1	PC2	PC3	PC4	PC5	PC6	PC7	PC8	PC9	PC10	PC11	CpG Sites	Chromosome	UCSC Gene Name	Gencode Name
1.78566e-05	0.000141234	-1.46208e-05	-0.00544787	0.00192737	-0.000650061	0.000294	0.000159853	-0.000255551	-0.000813881	-0.000124354	cg20035971	chr8	PCMTD1	PCMTD1
-0.000166355	0.000138428	-0.000387077	-0.00544237	-0.000762492	-0.00188215	-0.000232401	-0.000760564	-0.000564392	-0.000135658	-0.000141879	cg14395787	chr2	NA	NA
0.000697043	0.000472939	1.65331e-05	0.00543912	-0.000368715	-0.000513129	0.00094865	0.000352483	-0.000157789	-0.000234719	-0.0010277	cg17126348	chr8	ADAM18	ADAM18
-0.000292627	0.000598703	0.000616855	0.00543787	0.000133722	0.000247527	-0.00105002	0.00089798	0.000600701	-0.00138568	-0.000710864	cg19472909	chr4	TMEM175	NA
-0.000411472	-0.000364325	0.000180299	0.00542988	-0.000160174	1.48714e-05	-0.000405441	0.000797556	0.000765115	-0.00241299	-8.69069e-05	cg02029478	chr20	ZNF133	ZNF133
5.32206e-05	-0.000145556	-0.000478122	0.00542452	3.04158e-05	-0.0014488	-0.0012475	0.00137901	-0.00086565	0.000211992	-0.000361203	cg00899365	chr21	CHAF1B	CHAF1B
7.34115e-06	0.000433116	0.000254103	0.00542089	0.000997156	0.00023827	0.000784388	-0.000794074	0.00178678	0.0011283	-0.000150312	cg19617213	chr19	HMHA1	NA
1.21966e-05	0.000305655	-0.000739129	0.00541332	-0.00152025	-0.000448688	0.000134508	0.00141453	-9.41452e-05	-0.0005552	-0.000109951	cg14528254	chr7	ZNF815	ZNF815
3.3719e-05	0.000332723	-0.000974987	-0.0053966	0.00164374	0.000131079	-0.000326093	-0.000233536	-0.000740299	-0.000864175	-0.000103998	cg09400281	chr14	EML1	EML1
-0.000239402	-0.000762006	-3.96972e-05	0.00539207	0.000327254	0.000164252	-0.000373297	0.00170022	0.00126708	-0.000411005	8.88038e-05	cg14159220	chr17	SEC14L1	SEC14L1
0.000390163	-0.000388469	-8.10135e-05	0.00538167	0.000345797	0.000620082	-0.00211268	0.000184544	0.00091659	0.000737133	-2.50398e-05	cg17513182	chr1	GATAD2B	GATAD2B
-0.000677785	0.00058157	0.000528041	-0.00536712	0.000360187	0.00106647	0.000708803	0.000201384	0.000315826	-0.000148005	5.44795e-05	cg04882233	chr2	NA	NA
-0.000497329	8.08242e-05	1.72357e-05	0.00536041	-0.000682715	6.54881e-05	0.00133756	-0.000117051	-0.00048663	0.00250891	-0.000121386	cg07079407	chr3	KPNA1	KPNA1
0.000205473	-0.00022174	-0.000447567	0.00533097	0.00150527	0.00108121	-0.000671594	0.00150815	-0.00053985	0.00107368	0.000281962	cg04027302	chr1	LGALS8	LGALS8
0.00071975	-0.000335102	-0.000310545	-0.005321	-0.00139887	0.000650866	0.000785028	0.000133433	-0.000537183	-0.000445958	-5.47486e-05	cg26262573	chr7	LOC650226	RP13-492C18.2
0.000320495	5.3618e-05	-0.000559791	0.00531917	0.000909794	0.000308201	-0.00208859	-0.000902139	4.14609e-05	-0.00162895	-0.00100211	cg14037354	chr14	MIR654;MIR376B;MIR376A1;MIR376A2;MIR376C	MIR654;MIR376C
-0.000200145	-0.000343383	-0.000308119	-0.00531656	0.000268391	0.000951077	-0.00184553	-0.00125125	-0.00140824	-0.00116689	-4.75915e-05	cg18503381	chr19	ZNF211	ZNF211
0.000146865	0.000171115	0.000352368	0.00531169	-0.000351403	-0.000385663	-0.0016441	0.00157317	0.00171264	-0.00151741	0.00112216	cg08091706	chr1	NA	NA
0.000575843	0.000466732	0.000687441	0.00530791	-0.000145241	-3.60713e-05	-0.000479645	0.000196915	-0.000256837	0.00269453	-0.000142966	cg05337637	chr9	NDOR1	NDOR1
-0.000922311	0.000280818	0.000130113	0.00530382	0.000130341	0.000403945	-0.00103577	-2.29885e-05	0.00103574	0.000476004	0.000357215	cg03674660	chr6	SMOC2	NA
